# Supplementary material for: NovoLign: metaproteomics by sequence alignment
Source: ISME Commun. 2024 Oct 12;4(1):ycae121. doi: 10.1093/ismeco/ycae121 (PMC11530927; doi:10.1093/ismeco/ycae121)
Supplement: Kleikamp_et_al_2024_SI_EXCEL_Table_1_ycae121 [file kleikamp_et_al_2024_si_excel_table_1_ycae121.xlsx]

## Sheet: SUMMARY REFERENCE SAMPLES
	No	TYPE	Strain	Reference	Raw data/sample names	Reference sequence database	Sample information
	1–2	PURE	Acinetobacter baumannii	Di Venanzio et al., 2019, Nat Commun.	Nsco_20170712_LFQ_P_negative_ABCA1_WC_B1.raw	Acinetobacter_baumannii_UPAB1_PRJNA487603.fasta	Pure reference strain shotgun proteomics data, used to validate the specificity of the NovoLign pipeline, as shown in Figure 1b, and to exemplify the quality evaluation of database searching, as illustrated in Figures 2a and 2b.
				PXD011302	Nsco_20170712_LFQ_P_negative_ABCA1_WC_B2.raw	PXD011302
	3–4	PURE	Aeromonas bestiarum	Tugui et al., 2024, bioRxiv	CT_26042022_Aeromonas_ctrl_DDA01.raw	3AUP00022493_Aeromonas_best.fasta	Pure reference strain shotgun proteomics data, used to validate the specificity of the NovoLign pipeline, as shown in Figure 1b, and to exemplify the quality evaluation of database searching, as illustrated in Figures 2a and 2b. This dataset was also used to compare the coverage obtained by NovoLign with that of NovoBridge, as shown in Section D9 of the SI DOC.
				PXD050548	CT_26042022_Aeromonas_ctrl_DDA02.raw	Uniprot proteomes: UP000224937
	5–6	PURE	Caldalkalibacillus thermarum	de Jong et al., 2023, Front Microbiol.	MP_CDR27042019_CTB_DM_60min_DDA01.raw	TA2.A1_NCBI_ID638815.fasta	Pure reference strain shotgun proteomics data, used to validate the specificity of the NovoLign pipeline, as shown in Figure 1b, and to exemplify the quality evaluation of database searching, as illustrated in Figures 2a and 2b.
				PXD042369	MP_CDR27042019_CTB_DM_60min_DDA02.raw	NCBI
	7–8	PURE	Nitrospira moscoviensis	C. Lawson et al., 2021	MP_SL_10092018_Nitrosp_1hr_DDA01.raw	N_moscoviensis.fasta	Pure reference strain shotgun proteomics data, used to validate the specificity of the NovoLign pipeline, as shown in Figure 1b, and to exemplify the quality evaluation of database searching, as illustrated in Figures 2a and 2b. This dataset was also used to compare the coverage obtained by NovoLign with that of NovoBridge, as shown in Section D9 of the SI DOC.
				PXD019583	MP_SL_10092018_Nitrosp_1hr_DDA01.raw	PXD019583
	9–10	PURE	Chlamydomonas reinhardii	Scholz et al., Plant Journal, 2019	PG_00HL_I_ne_27062017.raw	Creinhardtii_281_v5_5.fasta	Pure reference strain shotgun proteomics data, used to validate the specificity of the NovoLign pipeline, as shown in Figure 1b, and to exemplify the quality evaluation of database searching, as illustrated in Figures 2a and 2b.
				PXD010160	PG_00HL_II_ne_27062017.raw	PXD010160
	11–12	PURE	Lactobacillus sakei	Prechtl et al., 2018, Front Microbiol.	BBM_079_P064_01_FRH_12_R1.raw	L. sakei TMW 1.411.fasta	Pure reference strain shotgun proteomics data, used to validate the specificity of the NovoLign pipeline, as shown in Figure 1b, and to exemplify the quality evaluation of database searching, as illustrated in Figures 2a and 2b.
				PXD011417	BBM_079_P064_01_FRH_13_R1.raw	PXD011417
	13–14	PURE	Paracoccus denitrificans	Schada von Borzyskowski, 2019, Nature	PDL-2-5.raw	u_ParaCoc_Den_decoy_261016.fasta	Pure reference strain shotgun proteomics data, used to validate the specificity of the NovoLign pipeline, as shown in Figure 1b, and to exemplify the quality evaluation of database searching, as illustrated in Figures 2a and 2b.
				PXD013274	PDL-2-6.raw	PXD013274
	15–16	PURE	Streptococcus mutans	Ahn et al., 2017, Sci. Reports	WT1.raw	S_mutans_UP000002512_210007.fasta	Pure reference strain shotgun proteomics data, used to validate the specificity of the NovoLign pipeline, as shown in Figure 1b, and to exemplify the quality evaluation of database searching, as illustrated in Figures 2a and 2b.
				PXD006735	WT2.raw	Uniprot proteomes: PXD006735
	17–18	PURE	Saccharomyces cerevisiae	Promega yeast digest, Cat No V7461	MDR_16062023_Yeast_Ref_500ng_DDA01.raw	UP000002311_559292_S_cerevisiae.fasta	Pure reference strain shotgun proteomics data, used to validate the specificity of the NovoLign pipeline, as shown in Figure 1b, and to exemplify the quality evaluation of database searching, as illustrated in Figures 2a and 2b. This dataset was also used to compare the coverage obtained by NovoLign with that of NovoBridge, as shown in Section D9 of the SI DOC.
				PXD050548	MP_1362023_Yeast_Ref_500ng_DDA_01.raw	Uniprot proteomes: UP000002311
	19–20	PURE	Halanaeroarchaeum sp. HSR-CO	Sorokin et al., The ISME Journal, 2022	CT_19032021_Dmitrii_HCO2_3_ye_CO_DDA01.raw	HSR-CO_Chr_Pla_merged.fasta	Pure reference strain shotgun proteomics data, used to validate the specificity of the NovoLign pipeline, as shown in Figure 1b, and to exemplify the quality evaluation of database searching, as illustrated in Figures 2a and 2b.
				PXD028241	CT_19032021_Dmitrii_HCO2_3_ye_CO_DDA02.raw	PXD028241
	21–22	SYNTHETIC MICROBIAL COMMUNITY	"Kleiner equal protein community"	Kleiner et al., 2017, Nat Commun.	Run2_P1_2000ng.raw	Mock_community_Kleiner.txt	Synthetic community (SIHUMIx), used to optimise the NovoLign parameters, as shown in Figure 1a, SI Excel Table 2, and SI document section D. The data were furthermore used to validate the specificity of the NovoLign pipeline, as shown in Figure 1b, and to exemplify the quality evaluation of database searching, as illustrated in Figures 2a and 2b. This dataset was also used to compare the coverage…
				PXD006118	Run2_P2_2000ng.raw	PXD006118
	23–24	SYNTHETIC MICROBIAL COMMUNITY	SIHUMIx (Simplified Human Intestinal Microbiota)	Van den Bossche et al., 2021, Nat Commum.	S08.raw	SIHUMI_DB1UNIPROT.fasta	Synthetic community ("Kleiner equal protein"), used to optimise the NovoLign parameters, as shown in Figure 1a, SI Excel Table 2, and SI document section D. The data were furthermore used to validate the specificity of the NovoLign pipeline, as shown in Figure 1b, and to exemplify the quality evaluation of database searching, as illustrated in Figures 2a and 2b.
				PXD023217	S05.raw	PXD023217
	25–26	MICROBIAL ENRICHMENT (estimated 80%)	Candidatus Accumulibacter phosphatis enrichment	Kleikamp et al., 2021, Cell Systems	JvE_13012022_Accumulibacter_180_DDA01.raw	Proteins_TP_newFormat_validated.fasta	Shotgun proteomics data of a microbial enrichment, used to validate the specificity of the NovoLign pipeline, as shown in Figure 1b, and to exemplify the quality evaluation of database searching, as illustrated in Figures 2a and 2b.
				PXD050548	JvE_13012022_Accumulibacter_180_DDA02.raw	whole metagenome sequencing
	27–28	MICROBIAL ENRICHMENT (estimated 95%)	Candidatus Kuenenia stuttgartiensis enrichment	Lawson et al., 2019, The ISME Journal	MP_CL20122020_Kust_Ac_t0_S12_DDA01.raw	Metagen_Kust_Nm_merged_CD.fasta	Shotgun proteomics data of a microbial enrichment, used to validate the specificity of the NovoLign pipeline, as shown in Figure 1b, and to exemplify the quality evaluation of database searching, as illustrated in Figures 2a and 2b.
				PXDXXX	MP_CL20122020_Kust_Ac_t0_S12_DDA02.raw	PXD021600
	29–30	MICROBIAL ENRICHMENT (estimated 80%)	Clostridium kluyveri enrichment	Allaart et al., 2023, Scientific reports	DH_MA23052022_Clost_S1_180min_DDA02.raw	Clost_K_MG_DB.fasta	Shotgun proteomics data of a microbial enrichment, used to validate the specificity of the NovoLign pipeline, as shown in Figure 1b, to exemplify the quality evaluation of database searching, as illustrated in Figures 2a and 2b, as well as to demonstrate the database complementation as shown in figure 2c.
				PXD040972	DH_MA23052022_Clost_S1_180min_DDA01.raw	whole metagenome sequencing (this study)
	31–32	COMPLEX MICROBIAL COMMUNITY	AGS Utrecht (wastewater treatment plant)	Kleikamp et al., 2023, Water Research	MP_DH_PS22042023_PS_UN_DDA01.raw	Pks55_UNPS01_MGDB_first_round.fasta	Shotgun proteomics data of a complex microbial community from a wastewater treatment plant, used to validate the specificity of the NovoLign pipeline, as shown in Figure 1b, and to exemplify the quality evaluation of database searching, as illustrated in Figures 2a and 2b. This dataset was also used to compare the coverage obtained by NovoLign with that of NovoBridge, as shown in Section D9 of th…
				PXD050548	MP_DH_PS22042023_PS_UN_DDA02.raw	PXD030677
	33–34	COMPLEX MICROBIAL COMMUNITY	Human fecal material, spiked (2:1:97 for D. proteolyticus: B. vulgaris: fecal material)	Dumas et al., 2024, Microbiome	230724_AST_125ng_CEA_30mim_DDA_Rep1.raw	DB48 database UPman_validated.fasta	Astral shotgun proteomics data from a complex microbial community derived from human fecal material, spiked with D. proteolyticus (2%) and B. vulgaris (1%). The data were used to validate the performance of the NovoLign pipeline for the most recent mass spectrometers with high data density, and to test the detection of minor spiked species in complex datasets. Additionally, this dataset was used …
				PXD045838	230724_AST_125ng_CEA_30mim_DDA_Rep2.raw	Organisms listed in "40168_2024_1766_MOESM3_ESM.xlsx" used to construct databse from UniProt

## Sheet: CONTENT "KLEINER COMMUNITY"
	Composition equal protein "Kleiner community", Kleiner et al., 2017, Nat Commun.
	NCBI taxonomy, August 2023
	Superkingdom	Phylum	Class	Order	Family	Genus	Species	equal protein amounts
	Bacteria	Proteobacteria	Alphaproteobacteria	Rhizobiales	Rhizobiaceae	Agrobacterium	Agrobacterium tumefaciens	4.26
	Bacteria	Proteobacteria	Gammaproteobacteria	Alteromonadales	Alteromonadaceae	Alteromonas	Alteromonas macleodii	4.26
	Bacteria	Firmicutes	Bacilli	Bacillales	Bacillaceae	Bacillus	Bacillus subtilis	4.26
	Bacteria	Proteobacteria	Betaproteobacteria	Burkholderiales	Burkholderiaceae	Paraburkholderia	Burkholderia xenovorans	4.26
	Eukaryota	Chlorophyta	Chlorophyceae	Chlamydomonadales	Chlamydomonadaceae	Chlamydomonas	Chlamydomonas reinhardtii	4.26
	Bacteria	Proteobacteria	Betaproteobacteria	Neisseriales	Chromobacteriaceae	Chromobacterium	Chromobacterium violaceum	4.26
	Bacteria	Proteobacteria	Betaproteobacteria	Burkholderiales	Burkholderiaceae	Cupriavidus	Cupriavidus metallidurans	4.26
	Bacteria	Proteobacteria	Gammaproteobacteria	Enterobacterales	Enterobacteriaceae	Escherichia	Escherichia coli	4.26
	Archaea	Thaumarchaeota	Nitrososphaeria	Nitrososphaerales	Nitrososphaeraceae	Nitrososphaera	Nitrososphaera viennensis	4.26
	Bacteria	Proteobacteria	Alphaproteobacteria	Rhodobacterales	Rhodobacteraceae	Paracoccus	Paracoccus denitrificans	4.26
	Bacteria	Proteobacteria	Gammaproteobacteria	Pseudomonadales	Pseudomonadaceae	Pseudomonas	Pseudomonas denitrificans	4.26
	Bacteria	Proteobacteria	Gammaproteobacteria	Pseudomonadales	Pseudomonadaceae	Pseudomonas	Pseudomonas fluorescens	4.26
	Bacteria	Proteobacteria	Gammaproteobacteria	Pseudomonadales	Pseudomonadaceae	Pseudomonas	Pseudomonas pseudoalcaligenes	4.26
	Bacteria	Proteobacteria	Alphaproteobacteria	Rhizobiales	Rhizobiaceae	Rhizobium	Rhizobium leguminosarum bv. viciae 3841	4.26
	Bacteria	Proteobacteria	Alphaproteobacteria	Rhizobiales	Rhizobiaceae	Rhizobium	Rhizobium leguminosarum bv. viciae VF39	4.26
	Bacteria	Proteobacteria	Alphaproteobacteria	Rhodobacterales	Rhodobacteraceae	Roseobacter	Roseobacter sp. AK199	4.26
	Bacteria	Proteobacteria	Gammaproteobacteria	Enterobacterales	Enterobacteriaceae	Salmonella	Salmonella enterica typhimurium (3 strains combined)	12.78
	Bacteria	Firmicutes	Bacilli	Bacillales	Staphylococcaceae	Staphylococcus	Staphylococcus aureus ATCC 13709	4.26
	Bacteria	Firmicutes	Bacilli	Bacillales	Staphylococcaceae	Staphylococcus	Staphylococcus aureus ATCC 25923	4.26
	Bacteria	Proteobacteria	Gammaproteobacteria	Xanthomonadales	Xanthomonadaceae	Stenotrophomonas	Stenotrophomonas maltophilia	4.26
	Bacteria	Deinococcus-Thermus	Deinococci	Thermales	Thermaceae	Thermus	Thermus Thermophilus	4.26
								4.26
	Roseobacter sp. AK199 not present in DB
	Roseobacter genus shows different lineage according to NCBI
	Bacteria	Pseudomonadota	Alphaproteobacteria	Rhodobacterales	Roseobacteraceae	Roseobacter
	Alternative (closest) Antarcticimicrobium lineage according to NCBI
	Bacteria	Pseudomonadota	Alphaproteobacteria	Rhodobacterales	Paracoccaceae	Antarcticimicrobium
	Alternative (closest) Antarcticimicrobium lineage according to GTDB | https://gtdb.ecogenomic.org/searches?s=al&q=Antarcticimicrobium
	Bacteria	Pseudomonadota	Alphaproteobacteria	Rhodobacterales	Rhodobacteraceae	Antarcticimicrobium
	New name Hyphomicrobiales | https://www.ncbi.nlm.nih.gov/Taxonomy/Browser/wwwtax.cgi?mode=Info&id=82115&lvl=3&lin=f&keep=1&srchmode=1&unlock
	>AK199_peg_58	SEED_fig_6666666_200881_peg_58	SSU ribosomal protein S15p (S13e)	62769_63038 Forward
	MSITAEEKTRLMKEFATKEGDTGSPEVQVAILSSRISTLTEHFKTHKKDNHGRRGLLKMV
	AQRRKLLDYLKGKEEARYQDLIKRLGLRR

## Sheet: CONTENT "SIHUMIx COMMUNITY"
	Composition SIHUMIx, Van den Bossche et al., 2021, Nat Commum.
	NCBI taxonomy, August 2023
	Superkingdom	Phylum	Class	Order	Family	Genus	Species	PSMs (database searching with DB1)	apprx %
	Bacteria	Bacteroidota	Bacteroidia	Bacteroidales	Bacteroidaceae	Bacteroides	Bacteroides thetaiotaomicron	2263	4.31
	Bacteria	Bacillota	Erysipelotrichia	Erysipelotrichales	Coprobacillaceae	Thomasclavelia	Erysipelatoclostridium ramosum	29575	56.33
	Bacteria	Pseudomonadota	Gammaproteobacteria	Enterobacterales	Enterobacteriaceae	Escherichia	Escherichia coli	82	0.16
	Bacteria	Bacillota	Clostridia	Eubacteriales	Lachnospiraceae	Anaerostipes	Anaerostipes caccae	9261	17.64
	Bacteria	Bacillota	Clostridia	Eubacteriales	Clostridiaceae	Clostridium	Clostridium butyricum	72	0.14
	Bacteria	Bacillota	Clostridia	Eubacteriales	Lachnospiraceae	Blautia	Blautia producta	6619	12.61
	Bacteria	Actinomycetota	Actinomycetes	Bifidobacteriales	Bifidobacteriaceae	Bifidobacterium	Bifidobacterium longum	4604	8.77
	Bacteria	Bacillota	Bacilli	Lactobacillales	Lactobacillaceae	Lactiplantibacillus	Lactobacillus plantarum	23	0.04
